# Supplementary material for: Type IV collagen drives alveolar epithelial–endothelial association and the morphogenetic movements of septation
Source: BMC Biol. 2016 Jul 13;14:59. doi: 10.1186/s12915-016-0281-2 (PMC4942891; doi:10.1186/s12915-016-0281-2)
Supplement: Additional file 10. — Supporting data. (XLSX 14 kb) [file 12915_2016_281_MOESM10_ESM.xlsx]

## Sheet: Sheet1
RT-qPCR CHICK SAMPLES DATA
Data set 1: COL4A1	Expression levels		wilcoxon rank-sum test E16>E14	wilcoxon rank-sum test E18>E14	wilcoxon rank-sum test E18>E16
E14.5 COL4A1#A	9.95		H1: a<b	H1: a<b	H1: a<b
E14.5 COL4A1#B	7.9		Sample size m=3,n=3	Sample size m=3,n=3	Sample size m=3,n=3
E14.5 COL4A1#C	8.1		Exact p-value: 0.05	Exact p-value: 0.05	Exact p-value: 0.05
E16.5 COL4A1#A	32.57
E16.5 COL4A1#B	29.11
E16.5 COL4A1#C	18.11
E18.5 COL4A1#A	59.4
E18.5 COL4A1#B	142.38
E18.5 COL4A1#C	104.02
Data set 2: COL4A2			wilcoxon rank-sum test E16>E14	wilcoxon rank-sum test E18>E14	wilcoxon rank-sum test E18>E16
E14.5 COL4A2#A	2.06		H1: a<b	H1: a<b	H1: a<b
E14.5 COL4A2#B	1.55		Sample size m=3,n=3	Sample size m=3,n=3	Sample size m=3,n=3
E14.5 COL4A2#C	1.63		Exact p-value: 0.05	Exact p-value: 0.05	Exact p-value: 0.05
E16.5 COL4A2#A	6.85
E16.5 COL4A2#B	5.28
E16.5 COL4A2#C	2.75
E18.5 COL4A2#A	9.23
E18.5 COL4A2#B	20.81
E18.5 COL4A2#C	15.75
E18.5 MOUSE RT-qPCR data
Data set 1
NKX2.1	Average Delta (ct) Normal	Average Delta (ct) Col4a1+/Dex41	Rank1	Rank2	wilcoxon rank-sum test	Average Δ (ct) Normal	Average Δ(ct) Col4a1+/Dex	Average Δ (ct) Normal STDEV
	-2.37	-2.01	12	15	H1: a<b	-2.43	-2.6	0.91
	-2.27	-3.3	13	4	Sample size m=9,n=10
	-3.7	-3.36	1	3	Exact p-value: 0.67	ΔΔ(ct)	2^ (-ΔΔ)
	-2.73	-3.07	8	5		-0.17	1.12506
	-1.61	-2.4	18	11
	-2.9	-2.71	6	9
	-3.5	-2.15	2	14
	-1.97	-1.77	16	17
	-0.82	-2.41	19	10
		-2.84		7
Data set 2
Sox9	Average Delta (ct) Normal	Average Delta (ct) Col4a1+/Dex41	Rank1	Rank2
	-6.94	-6.54	1	6	wilcoxon rank-sum test	Average Δ (ct) Normal	Average Δ(ct) Col4a1+/Dex	Average Δ (ct) Normal STDEV
	-5.53	-6.63	13	4	H1: a<b	-6.03364	-5.04336	0.859166
	-6.89	-5.4	2	14	Sample size m=11,n=9
	-6.72	-4.01	3	19	Exact p-value: 0.047	ΔΔ(ct)	2^ (-ΔΔ)
	-6.6	-4.3	5	17		0.990281	0.50338
	-5.31	-6.05	15	10
	-4.04	-1.41	18	20
	-6.23	-6.0002	8	11
	-5.64	-5.05	12	16
	-6.17		7
	-6.3
Data set 3
Spc	Average Delta (ct) Normal	Average Delta (ct) Col4a1+/Dex41	Rank1	Rank2	wilcoxon rank-sum test	Average Δ (ct) Normal	Average Δ(ct) Col4a1+/Dex	Average Δ (ct) Normal STDEV
	-14.371	-15.195	17	9	H1: a<b	-15.1313	-14.7689	0.869156
	-14.13	-14.476	19	16	Sample size m=11,n=10
	-16.114	-14.16	5	18	Exact p-value: 0.46	ΔΔ(ct)	2^ (-ΔΔ)
	-14.633	-13.823	15	20		0.36245	0.777843
	-14.895	-14.665	11	14
	-14.89	-17.272	12	2
	-15.156	-11.959	10	21
	-15.31	-16.6008	8	4
	-14.755	-15.669	13	7
	-17.059	-18.167	3	1
	-15.969		6
Data set 4
Tropoelastin	Average Delta (ct) Normal	Average Delta (ct) Col4a1+/Dex41	Rank1	Rank2	wilcoxon rank-sum test	Average Δ (ct) Normal	Average Δ(ct) Col4a1+/Dex	Average Δ (ct) Normal STDEV
	-12.3	-9.06	1	15	H1: a<b	-10.051	-8.875	1.67855
	-10.67	-11.37	6	3	Sample size m=11,n=10
	-11.95	-10.53	2	7	Exact p-value: 0.075	ΔΔ(ct)	2^ (-ΔΔ)
	-11.08	-8.86	5	16		1.176	0.442577
	-11.09	-7.81	4	19
	-9.17	-9.29	13	11
	-8.41	-3.99	17	21
	-9.81	-10.09	10	9
	-9.1	-7.96	14	18
	-6.93	-9.28	20	12
	-10.5		8
Data set 4
α-Sma	Average Delta (ct) Normal	Average Delta (ct) Col4a1+/Dex 41	Rank1	Rank2	wilcoxon rank-sum test	Average Δ (ct) Normal	Average Δ(ct) Col4a1+/Dex	Average Δ (ct) Normal STDEV
	-10.5	-12.26	13	2	H1: a<b	-10.4066	-10.7242	0.911273
	-8.82	-10.88	19	10	Sample size m=11,n=10
	-11.09	-10.0038	7	14	Exact p-value: 0.786	ΔΔ(ct)	2^ (-ΔΔ)
	-10.886	-8.58	9	20		-0.317625	1.24628
	-11.39	-9.4	4	16
	-9.19	-12.39	18	1
	-9.48	-10.92	15	8
	-11.27	-11.36	6	5
	-10.68	-9.29	12	17
	-10.76	-11.995	11	3
E18.5 CELL COUNTING MOUSE SAMPLES (3 different lung areas)
	NKX2.1 % Area average	Sox9 % Area average	Spc % Area average
E18.5 Normal (n=3)	30.32	8.74	9.38
E18.5 Col4a1dex/+ (n=1)	30.85	5.2	14.8
E18.5 Col4a1-/+ (n=1)	34.3	2.72	13.4
E18.5 Col4a2 (n=1)	33.36	6.5	13.62
	NKX2.1	SOX9	SPC	NKX2.1 STDEV	Sox9 STDEV	SPC STDEV
Normal lung	30.83	8.74	9.38	0.91	0.86	0.37
Mutants	32.83	4.8	13.94	1.61	0.61	0.55
	NKX2.1 t-test	SOX9 t-test	SPC t-test
	2 tails	2 tails	2 tails
	Exact p-value: 0.10	Exact p-value= 0.002	Exact p-value= 0.005
P30 CELL COUNTING from samples (3 different lung areas)	SPC Cell # average	STDEV average
P30 Normal (n=3)	128.4	15.42
P30 Col4a1Dex41/+ (n=3)	161.25	17.91
	SPC t-test
	2 tails
	Exact p-value= 0.005
